# Supplementary material for: Centromere Protein F (CENPF) Serves as a Potential Prognostic Biomarker and Target for Human Hepatocellular Carcinoma
Source: J Cancer. 2021 Mar 15;12(10):2933–51. doi: 10.7150/jca.52187 (PMC8040902; doi:10.7150/jca.52187)
Supplement: Supplementary file 1 — Supplementary figures and tables. [file jcav12p2933s1.zip]

Archive with 5 entries (5 files):
- Figure S1.docx
- Table S1. Details of enrolled 5 HCC patients.xlsx
- Table S2. GSEA analysis for KEGG pathway in HCC samples.xlsx
- Table S3 GSEA analysis for Hallmark description in HCC samples .xlsx
- Table S4 GSEA analysis for Biocarta  description in HCC samples .xlsx
