# Supplementary material for: Centromere Protein F (CENPF) Serves as a Potential Prognostic Biomarker and Target for Human Hepatocellular Carcinoma
Source: J Cancer. 2021 Mar 15;12(10):2933–51. doi: 10.7150/jca.52187 (PMC8040902; doi:10.7150/jca.52187)
Supplement: Supplementary file 1 — Supplementary figures and tables. [file jcav12p2933s1.zip › Table S1. Details of enrolled 5 HCC patients.xlsx]

## Sheet: Sheet1
Table S1. Details of enrolled 5 HCC patients.
Number	Wax block number of HCC sample	Proportion of tumor cells	Wax block number of paired adjacent non-cancerous tissue samples	Gender	Age	Tumor location	Tumor size	MVI* stage	Time of diagnosis
1	1-a	0.6	1-b	Male	49	Right side	3.6cmx2.8cmx2.5cm	M0	June 16, 2020
2	2-a	0.4	2-b	Male	56	Left side	9.0cmx6.4cmx4.0cm	M0	November 21, 2019
3	3-a	0.5	3-b	Male	38	Right side	3.5cmx2.4cmx2.5cm	M1	July 2, 2020
4	4-a	0.4	4-b	Male	59	Right side	3.0cmx2.0cmx2.0cm	M0	August 14, 2020
5	5-a	0.55	5-b	Male	47	Right side	3.0cmx2.6cmx2.0cm	M2	June 30, 2020
* MVI, microvascular invasion.
