# Supplementary material for: Centromere Protein F (CENPF) Serves as a Potential Prognostic Biomarker and Target for Human Hepatocellular Carcinoma
Source: J Cancer. 2021 Mar 15;12(10):2933–51. doi: 10.7150/jca.52187 (PMC8040902; doi:10.7150/jca.52187)
Supplement: Supplementary file 1 — Supplementary figures and tables. [file jcav12p2933s1.zip › Table S2. GSEA analysis for KEGG pathway in HCC samples.xlsx]

## Sheet: Sheet1
Table S2. GSEA analysis for KEGG pathway in HCC samples.
KEGG pathway	Size	ES	NES	NOM p-val	FDR q-val	FWER p-val
KEGG cell cycle	124	0.780078	2.24664	0	0	0
KEGG ubiquitin mediated proteolysis	130	0.729093	2.20927	0	0	0
KEGG oocyte meiosis	111	0.664674	2.12637	0	0.000338	0.001
KEGG base excision repair	34	0.780201	2.11986	0	0.000254	0.001
KEGG pyrimidine metabolism	98	0.624275	2.09012	0	0.00168099	0.004
KEGG basal transcription factors	35	0.750709	2.08361	0	0.00140083	0.004
KEGG spliceosome	126	0.753092	2.06567	0	0.00120071	0.004
KEGG progesterone mediated oocyte maturation	85	0.663661	2.06127	0	0.00116569	0.005
KEGG neurotrophin signaling pathway	125	0.670158	2.05892	0	0.00103617	0.005
KEGG non small cell lung cancer	54	0.666194	2.05147	0	0.000933	0.005
KEGG chronic myeloid leukemia	73	0.677396	2.05007	0	0.000848	0.005
KEGG endocytosis	179	0.610856	2.04503	0	0.000996	0.006
KEGG nucleotide excision repair	44	0.7356	2.04274	0	0.000919	0.006
KEGG homologous recombination	26	0.824715	2.04161	0	0.000853	0.006
KEGG DNA replication	36	0.859134	2.03696	0	0.000941	0.007
KEGG pathways in cancer	322	0.597349	2.03158	0	0.00118977	0.009
KEGG RNA degradation	56	0.693667	2.01451	0	0.00178988	0.015
KEGG insulin signaling pathway	137	0.565591	2.00975	0	0.00195529	0.017
KEGG purine metabolism	154	0.552039	2.00574	0	0.00191091	0.018
KEGG glycosylphosphatidylinositol gpi anchor biosynthesis	25	0.722254	2.00282	0	0.00192189	0.019
KEGG phosphatidylinositol signaling system	76	0.666912	1.99936	0	0.00183037	0.019
KEGG erbb signaling pathway	86	0.633957	1.99727	0	0.00182566	0.02
KEGG colorectal cancer	62	0.675829	1.99695	0	0.00174628	0.02
KEGG renal cell carcinoma	66	0.678424	1.99254	0.00206612	0.00179644	0.022
KEGG pancreatic cancer	69	0.684728	1.98764	0	0.00183578	0.022
KEGG mismatch repair	23	0.828685	1.9717	0	0.00236127	0.029
KEGG mtor signaling pathway	51	0.648307	1.96187	0	0.00277213	0.036
KEGG small cell lung cancer	84	0.639726	1.9586	0	0.00274608	0.036
KEGG regulation of autophagy	34	0.631907	1.94782	0	0.00326667	0.044
KEGG wnt signaling pathway	150	0.595552	1.94498	0	0.00337938	0.044
KEGG acute myeloid leukemia	57	0.636877	1.94297	0.00403226	0.00338534	0.045
KEGG vegf signaling pathway	76	0.57769	1.94247	0	0.00327955	0.045
KEGG adherens junction	68	0.667238	1.9404	0	0.00333775	0.046
KEGG prostate cancer	89	0.596435	1.93092	0.00198413	0.00367846	0.05
KEGG endometrial cancer	52	0.644721	1.93024	0	0.0036736	0.051
KEGG gnrh signaling pathway	101	0.587739	1.92758	0	0.0036571	0.051
KEGG notch signaling pathway	47	0.65702	1.92655	0	0.00355826	0.051
KEGG glioma	65	0.602721	1.92292	0	0.00359089	0.053
KEGG fc gamma r mediated phagocytosis	93	0.659011	1.91358	0.00209205	0.00432862	0.062
KEGG p53 signaling pathway	66	0.588021	1.91213	0	0.00427114	0.063
KEGG inositol phosphate metabolism	54	0.650636	1.89288	0.00209644	0.00548992	0.078
KEGG thyroid cancer	29	0.671523	1.89279	0.00202429	0.00542165	0.078
KEGG rig i like receptor signaling pathway	69	0.587074	1.88666	0	0.00556448	0.081
KEGG bladder cancer	41	0.634095	1.88168	0.004158	0.00577783	0.086
KEGG regulation of actin cytoskeleton	212	0.570653	1.87916	0	0.00584604	0.086
KEGG mapk signaling pathway	266	0.532521	1.87366	0	0.00608806	0.092
KEGG n glycan biosynthesis	46	0.625305	1.87314	0.00200803	0.00595853	0.092
KEGG apoptosis	87	0.600365	1.87274	0.00619835	0.00583439	0.092
KEGG pathogenic escherichia coli infection	56	0.637404	1.86923	0	0.00604226	0.098
KEGG fc epsilon ri signaling pathway	79	0.571197	1.86205	0	0.00611563	0.1
KEGG tight junction	129	0.536188	1.85298	0	0.00673287	0.11
KEGG long term potentiation	70	0.578526	1.85119	0	0.00670781	0.112
KEGG epithelial cell signaling in helicobacter pylori infection	68	0.59788	1.84959	0	0.0068413	0.119
KEGG vasopressin regulated water reabsorption	44	0.635188	1.83449	0	0.00776067	0.141
KEGG toll like receptor signaling pathway	102	0.562688	1.80763	0.00205761	0.0105052	0.174
KEGG snare interactions in vesicular transport	38	0.604364	1.80701	0	0.0103775	0.174
KEGG melanogenesis	101	0.546392	1.80634	0	0.0102337	0.175
KEGG long term depression	68	0.532973	1.77464	0	0.0140346	0.225
KEGG dorso ventral axis formation	24	0.655498	1.7664	0.00414079	0.015128	0.234
KEGG t cell receptor signaling pathway	107	0.603985	1.76385	0	0.0155403	0.239
KEGG tgf beta signaling pathway	85	0.586564	1.76208	0.00215517	0.0156432	0.244
KEGG glycerophospholipid metabolism	72	0.50113	1.75488	0	0.0163981	0.255
KEGG vibrio cholerae infection	53	0.557891	1.75036	0.00397614	0.0166372	0.261
KEGG axon guidance	128	0.548481	1.74131	0.00829876	0.0179245	0.273
KEGG leukocyte transendothelial migration	115	0.545743	1.74099	0.00621118	0.0176487	0.273
KEGG nod like receptor signaling pathway	61	0.575686	1.71444	0.0148305	0.0232205	0.338
KEGG sphingolipid metabolism	36	0.580134	1.71349	0.00413223	0.0231197	0.339
KEGG cytosolic DNA sensing pathway	53	0.540122	1.69763	0.00796813	0.0271223	0.372
KEGG jak stat signaling pathway	155	0.505421	1.69289	0.0147368	0.0279692	0.382
KEGG b cell receptor signaling pathway	75	0.571466	1.67347	0.022541	0.032606	0.423
KEGG gap junction	88	0.534877	1.66627	0.0189873	0.0343961	0.437
KEGG natural killer cell mediated cytotoxicity	132	0.538779	1.65741	0.0168776	0.0369469	0.462
KEGG chemokine signaling pathway	185	0.51658	1.64851	0.0317797	0.0396718	0.488
KEGG ether lipid metabolism	30	0.531518	1.6462	0.0122449	0.0397793	0.492
KEGG melanoma	71	0.500758	1.64053	0.0141414	0.0412513	0.509
KEGG type ii diabetes mellitus	47	0.51466	1.63858	0.0161616	0.0413945	0.511
KEGG focal adhesion	197	0.509872	1.62895	0.037037	0.0442294	0.537
KEGG lysosome	121	0.505035	1.62566	0.0372671	0.0447918	0.543
KEGG protein export	23	0.59652	1.61232	0.0304878	0.0489249	0.571
KEGG aminoacyl tRNA biosynthesis	22	0.628391	1.60579	0.0325048	0.0506138	0.584
KEGG huntingtons disease	161	0.461359	1.56677	0.0452675	0.0649107	0.649
KEGG hedgehog signaling pathway	56	0.50339	1.55175	0.0265849	0.0711298	0.679
KEGG taste transduction	51	0.482206	1.55069	0.015748	0.0707618	0.68
KEGG vascular smooth muscle contraction	112	0.462077	1.54632	0.0371901	0.0721357	0.692
KEGG leishmania infection	70	0.549682	1.53945	0.0849257	0.0744246	0.709
KEGG adipocytokine signaling pathway	67	0.446433	1.52928	0.0287474	0.0790916	0.728
KEGG basal cell carcinoma	55	0.503517	1.52687	0.0182927	0.0795454	0.73
KEGG selenoamino acid metabolism	24	0.519159	1.51079	0.0515873	0.0867836	0.76
KEGG RNA polymerase	29	0.569164	1.50651	0.0542169	0.0878704	0.766
KEGG arrhythmogenic right ventricular cardiomyopathy arvc	74	0.490447	1.49501	0.0552017	0.0930176	0.783
KEGG other glycan degradation	16	0.570744	1.48569	0.0717054	0.0970143	0.791
KEGG amino sugar and nucleotide sugar metabolism	43	0.460489	1.47397	0.0487805	0.102423	0.801
KEGG antigen processing and presentation	81	0.529051	1.46758	0.119835	0.10514	0.812
KEGG amyotrophic lateral sclerosis als	53	0.408346	1.46509	0.048218	0.105467	0.815
KEGG glycerolipid metabolism	43	0.434193	1.46181	0.0479303	0.106184	0.82
KEGG hypertrophic cardiomyopathy hcm	83	0.454624	1.45168	0.0788382	0.111273	0.837
KEGG glycosphingolipid biosynthesis lacto and neolacto series	26	0.480969	1.4392	0.0561331	0.118128	0.856
KEGG glycosaminoglycan biosynthesis heparan sulfate	26	0.511172	1.42622	0.0737705	0.125447	0.867
KEGG aldosterone regulated sodium reabsorption	42	0.451063	1.41247	0.0527383	0.133435	0.885
KEGG fructose and mannose metabolism	33	0.437146	1.405	0.077381	0.136751	0.892
KEGG glycosaminoglycan biosynthesis keratan sulfate	15	0.563171	1.40406	0.0973631	0.136038	0.892
KEGG pantothenate and coa biosynthesis	16	0.488775	1.40328	0.0862745	0.135073	0.892
KEGG viral myocarditis	68	0.473082	1.39613	0.139831	0.138597	0.895
KEGG cysteine and methionine metabolism	34	0.438484	1.39584	0.0988593	0.137414	0.895
KEGG cytokine cytokine receptor interaction	262	0.400787	1.35723	0.13924	0.163777	0.927
KEGG dilated cardiomyopathy	90	0.434103	1.35322	0.125261	0.16531	0.931
KEGG calcium signaling pathway	177	0.380978	1.34621	0.115789	0.169051	0.936
KEGG alzheimers disease	146	0.376428	1.33153	0.146245	0.178644	0.947
KEGG lysine degradation	39	0.468104	1.33115	0.151456	0.177259	0.947
KEGG glycosaminoglycan biosynthesis chondroitin sulfate	22	0.505177	1.32112	0.158103	0.182552	0.95
KEGG cell adhesion molecules cams	128	0.41581	1.30235	0.189873	0.195762	0.958
KEGG proteasome	45	0.475599	1.28481	0.255238	0.207756	0.966
KEGG one carbon pool by folate	17	0.445798	1.271	0.160784	0.216869	0.971
KEGG maturity onset diabetes of the young	25	0.441536	1.25894	0.16996	0.225189	0.972
KEGG primary immunodeficiency	35	0.546254	1.25198	0.26506	0.229202	0.974
KEGG type i diabetes mellitus	41	0.492464	1.23647	0.264463	0.240235	0.983
KEGG prion diseases	35	0.38954	1.21862	0.214894	0.253519	0.987
KEGG hematopoietic cell lineage	85	0.409922	1.21551	0.252525	0.254319	0.989
KEGG intestinal immune network for iga production	46	0.453191	1.16974	0.325103	0.294875	0.993
KEGG galactose metabolism	26	0.376851	1.16967	0.259332	0.292509	0.993
KEGG glycosaminoglycan degradation	21	0.411757	1.13952	0.302	0.319849	0.995
KEGG nicotinate and nicotinamide metabolism	24	0.372693	1.1244	0.281314	0.332908	0.997
KEGG glycosphingolipid biosynthesis ganglio series	15	0.423805	1.11883	0.316832	0.33583	0.997
KEGG o glycan biosynthesis	29	0.416772	1.10457	0.37395	0.34835	0.997
KEGG glutathione metabolism	49	0.325357	1.07186	0.349693	0.38127	0.998
KEGG ecm receptor interaction	84	0.354147	1.07105	0.375527	0.378982	0.998
KEGG allograft rejection	35	0.465852	1.06498	0.430672	0.382806	0.998
KEGG abc transporters	44	0.333236	1.06124	0.387755	0.384073	0.999
KEGG graft versus host disease	37	0.462753	1.05035	0.419958	0.391769	1
KEGG pentose phosphate pathway	27	0.34836	1.03536	0.432377	0.40588	1
KEGG autoimmune thyroid disease	50	0.385753	1.03494	0.430328	0.403172	1
KEGG olfactory transduction	385	0.2235	1.03469	0.354639	0.400427	1
KEGG asthma	28	0.392263	1.01285	0.44856	0.422402	1
KEGG cardiac muscle contraction	74	0.315686	1.0127	0.45912	0.419396	1
KEGG neuroactive ligand receptor interaction	271	0.26415	0.998522	0.466951	0.432954	1
KEGG alpha linolenic acid metabolism	19	0.324591	0.955754	0.498062	0.480764	1
KEGG proximal tubule bicarbonate reclamation	23	0.297928	0.884632	0.630435	0.564561	1
KEGG terpenoid backbone biosynthesis	15	0.310155	0.771351	0.714559	0.713937	1
KEGG ribosome	88	0.192861	0.396351	0.891348	0.996555	1
