# Supplementary material for: Centromere Protein F (CENPF) Serves as a Potential Prognostic Biomarker and Target for Human Hepatocellular Carcinoma
Source: J Cancer. 2021 Mar 15;12(10):2933–51. doi: 10.7150/jca.52187 (PMC8040902; doi:10.7150/jca.52187)
Supplement: Supplementary file 1 — Supplementary figures and tables. [file jcav12p2933s1.zip › Table S3 GSEA analysis for Hallmark description in HCC samples .xlsx]

## Sheet: gsea_report_for_high_1611566361
Table S3. GSEA analysis for Hallmark description in HCC samples.
Hallmark description	Size	ES	NES	NOM p-val	FDR q-val	FWER p-val
Hallmark: E2F TARGETS	195	0.862749	2.18553	0	0.00102326	0.001
Hallmark: G2M CHECKPOINT	190	0.835111	2.0838	0	0.00102326	0.001
Hallmark: MITOTIC SPINDLE	198	0.750695	2.06682	0	0.000682171	0.001
Hallmark: DNA REPAIR	148	0.654003	2.06339	0	0.00129734	0.002
Hallmark: UNFOLDED PROTEIN RESPONSE	107	0.640475	2.05497	0	0.00272133	0.005
Hallmark: MTORC1 SIGNALING	195	0.595517	2.03776	0	0.00261292	0.006
Hallmark: MYC TARGETS V1	194	0.717569	2.01442	0	0.00346178	0.009
Hallmark: PI3K AKT MTOR SIGNALING	104	0.637078	1.98594	0	0.00397542	0.013
Hallmark: PROTEIN SECRETION	95	0.662624	1.96233	0	0.00422925	0.018
Hallmark: SPERMATOGENESIS	133	0.552142	1.90614	0	0.00703362	0.033
Hallmark: UV RESPONSE UP	154	0.494175	1.90192	0	0.00674676	0.035
Hallmark: WNT BETA CATENIN SIGNALING	42	0.649547	1.88237	0	0.007404	0.039
Hallmark: GLYCOLYSIS	198	0.471796	1.80338	0.002079	0.0149549	0.078
Hallmark: P53 PATHWAY	193	0.487198	1.79001	0	0.0160909	0.086
Hallmark: ESTROGEN RESPONSE LATE	197	0.445846	1.78777	0	0.0152891	0.088
Hallmark: HEME METABOLISM	194	0.471046	1.70885	0.00403226	0.0290881	0.167
Hallmark: ANDROGEN RESPONSE	96	0.493734	1.70517	0.0100806	0.0286788	0.177
Hallmark: APICAL JUNCTION	194	0.50456	1.7012	0.00843882	0.0280964	0.182
Hallmark: MYC TARGETS V2	58	0.639392	1.68512	0.0302419	0.030159	0.201
Hallmark: TGF BETA SIGNALING	54	0.590547	1.67813	0.0165289	0.030302	0.207
Hallmark: APOPTOSIS	159	0.458865	1.64926	0.0123203	0.0374814	0.254
Hallmark: NOTCH SIGNALING	32	0.57117	1.61402	0.0236052	0.0482498	0.31
Hallmark: APICAL SURFACE	43	0.525582	1.61353	0.0123967	0.0462561	0.311
Hallmark: IL2 STAT5 SIGNALING	195	0.453735	1.58492	0.0264228	0.0534683	0.353
Hallmark: UV RESPONSE DN	138	0.512864	1.58302	0.0361446	0.0521113	0.356
Hallmark: IL6 JAK STAT3 SIGNALING	87	0.496359	1.53584	0.0589391	0.0688868	0.425
Hallmark: ESTROGEN RESPONSE EARLY	195	0.397479	1.48629	0.0344828	0.0902197	0.491
Hallmark: HYPOXIA	191	0.388261	1.43642	0.0823293	0.114422	0.564
Hallmark: ALLOGRAFT REJECTION	195	0.505189	1.43403	0.130859	0.112443	0.57
Hallmark: COMPLEMENT	200	0.401818	1.41217	0.0901961	0.122029	0.596
Hallmark: INFLAMMATORY RESPONSE	198	0.447335	1.40786	0.117647	0.121383	0.604
Hallmark: HEDGEHOG SIGNALING	35	0.507536	1.38561	0.119748	0.130065	0.623
Hallmark: KRAS SIGNALING UP	194	0.388355	1.37179	0.103175	0.13554	0.639
Hallmark: INTERFERON GAMMA RESPONSE	198	0.42647	1.24333	0.265267	0.233656	0.811
Hallmark: TNFA SIGNALING VIA NFKB	198	0.384449	1.2352	0.232143	0.233747	0.82
Hallmark: KRAS SIGNALING DN	194	0.300502	1.20853	0.104938	0.251667	0.841
Hallmark: PEROXISOME	104	0.315301	1.18092	0.231388	0.268302	0.864
Hallmark: INTERFERON ALPHA RESPONSE	95	0.431162	1.13313	0.374046	0.304658	0.892
Hallmark: CHOLESTEROL HOMEOSTASIS	73	0.332291	1.12706	0.298279	0.303851	0.896
Hallmark: REACTIVE OXYGEN SPECIES PATHWAY	47	0.323933	1.0452	0.39839	0.382393	0.939
Hallmark: ANGIOGENESIS	36	0.330051	0.988578	0.470238	0.43554	0.957
Hallmark: EPITHELIAL MESENCHYMAL TRANSITION	197	0.305662	0.911085	0.552083	0.521328	0.979
Hallmark: MYOGENESIS	198	0.259454	0.906212	0.584034	0.516468	0.979
Hallmark: PANCREAS BETA CELLS	40	0.290536	0.889036	0.618762	0.528445	0.982
