# Supplementary material for: Centromere Protein F (CENPF) Serves as a Potential Prognostic Biomarker and Target for Human Hepatocellular Carcinoma
Source: J Cancer. 2021 Mar 15;12(10):2933–51. doi: 10.7150/jca.52187 (PMC8040902; doi:10.7150/jca.52187)
Supplement: Supplementary file 1 — Supplementary figures and tables. [file jcav12p2933s1.zip › Table S4 GSEA analysis for Biocarta description in HCC samples .xlsx]

## Sheet: gsea_report_for_high_1611557588
Table S4. GSEA analysis for Biocarta description in HCC samples.
Biocarta description	Size	ES	NES	NOM p-val	FDR q-val	FWER p-val
Biocarta: MAPK PATHWAY	81	0.695235	2.07223	0	0.00373319	0.002
Biocarta: MAL PATHWAY	19	0.775001	2.032	0	0.00911663	0.005
Biocarta: HIVNEF PATHWAY	56	0.699523	2.03127	0	0.00607776	0.005
Biocarta: G2 PATHWAY	24	0.79706	2.02481	0	0.00455832	0.005
Biocarta: TNFR1 PATHWAY	29	0.76141	2.02392	0	0.00364665	0.005
Biocarta: VEGF PATHWAY	27	0.730032	2.02224	0	0.00303888	0.005
Biocarta: RAS PATHWAY	22	0.772816	2.01205	0	0.00293998	0.006
Biocarta: VDR PATHWAY	24	0.86803	2.00231	0	0.00270214	0.007
Biocarta: FAS PATHWAY	30	0.760289	1.99024	0	0.00301914	0.009
Biocarta: IGF1R PATHWAY	23	0.704129	1.9738	0	0.00455629	0.014
Biocarta: INSULIN PATHWAY	21	0.742903	1.9715	0	0.00424375	0.014
Biocarta: EIF PATHWAY	16	0.814508	1.97073	0	0.0038901	0.014
Biocarta: ATM PATHWAY	19	0.78802	1.96972	0	0.00359086	0.014
Biocarta: AGR PATHWAY	32	0.690161	1.96944	0	0.00333437	0.014
Biocarta: RACCYCD PATHWAY	26	0.727504	1.95973	0	0.00329016	0.015
Biocarta: NGF PATHWAY	20	0.717781	1.95127	0	0.00357413	0.018
Biocarta: EFP PATHWAY	16	0.795144	1.94827	0	0.00342491	0.019
Biocarta: PYK2 PATHWAY	27	0.729684	1.94812	0	0.00323463	0.019
Biocarta: ECM PATHWAY	19	0.736943	1.9293	0.00192308	0.00383642	0.026
Biocarta: ATRBRCA PATHWAY	21	0.847132	1.92864	0	0.0036446	0.026
Biocarta: ETS PATHWAY	17	0.801875	1.92679	0	0.00351773	0.026
Biocarta: CERAMIDE PATHWAY	21	0.737138	1.92194	0	0.0034518	0.028
Biocarta: IGF1 PATHWAY	21	0.724552	1.92127	0	0.00330172	0.028
Biocarta: G1 PATHWAY	28	0.738846	1.91693	0	0.00360578	0.031
Biocarta: WNT PATHWAY	24	0.735055	1.91267	0	0.00353138	0.032
Biocarta: DEATH PATHWAY	29	0.691554	1.91172	0.00189036	0.00343406	0.033
Biocarta: ERK PATHWAY	27	0.666149	1.90682	0	0.00334318	0.033
Biocarta: CELLCYCLE PATHWAY	23	0.742515	1.90539	0.00199203	0.00322378	0.033
Biocarta: EGF PATHWAY	27	0.707959	1.89756	0	0.00335944	0.036
Biocarta: STRESS PATHWAY	24	0.699184	1.89679	0.002	0.00324746	0.036
Biocarta: AT1R PATHWAY	27	0.700517	1.89355	0	0.00320639	0.036
Biocarta: EPO PATHWAY	19	0.731326	1.88719	0	0.00331019	0.037
Biocarta: GH PATHWAY	27	0.65981	1.88704	0.00193424	0.00320988	0.037
Biocarta: TEL PATHWAY	17	0.775939	1.87837	0	0.00332183	0.038
Biocarta: TOLL PATHWAY	25	0.694164	1.87771	0.00195695	0.00322692	0.038
Biocarta: KERATINOCYTE PATHWAY	46	0.635723	1.87319	0	0.00361212	0.044
Biocarta: INTEGRIN PATHWAY	34	0.684181	1.86982	0.00187617	0.003598	0.047
Biocarta: P38MAPK PATHWAY	36	0.669042	1.86441	0.00194932	0.0041221	0.052
Biocarta: P53HYPOXIA PATHWAY	21	0.669268	1.86326	0	0.00440177	0.055
Biocarta: CARM ER PATHWAY	25	0.674098	1.8592	0.00397614	0.0044688	0.056
Biocarta: SPRY PATHWAY	17	0.72892	1.85336	0.00193424	0.00504924	0.061
Biocarta: ARAP PATHWAY	17	0.733321	1.84886	0	0.0050484	0.063
Biocarta: MITOCHONDRIA PATHWAY	19	0.701633	1.84605	0	0.00498374	0.064
Biocarta: MCM PATHWAY	18	0.852554	1.84046	0	0.00525012	0.069
Biocarta: CCR3 PATHWAY	19	0.697223	1.8319	0	0.00563176	0.078
Biocarta: CREB PATHWAY	22	0.686234	1.82855	0.00389864	0.0057283	0.081
Biocarta: IL6 PATHWAY	21	0.682576	1.82338	0.00205761	0.00574355	0.083
Biocarta: MTOR PATHWAY	21	0.723197	1.82106	0	0.00570777	0.083
Biocarta: CHEMICAL PATHWAY	18	0.722626	1.81966	0.00190114	0.00574942	0.086
Biocarta: EIF4 PATHWAY	24	0.696105	1.81945	0.00193798	0.00563444	0.086
Biocarta: GPCR PATHWAY	30	0.659784	1.81527	0	0.00574425	0.09
Biocarta: MET PATHWAY	33	0.673681	1.81218	0.00199203	0.00579435	0.093
Biocarta: 41BB PATHWAY	18	0.694583	1.8093	0	0.00585334	0.095
Biocarta: FCER1 PATHWAY	39	0.671113	1.80658	0	0.00588788	0.099
Biocarta: FMLP PATHWAY	34	0.654986	1.80636	0	0.00578083	0.099
Biocarta: PDGF PATHWAY	28	0.671593	1.8063	0.00198807	0.0056776	0.099
Biocarta: CASPASE PATHWAY	22	0.741194	1.80504	0.00402414	0.00565637	0.103
Biocarta: GLEEVEC PATHWAY	23	0.668972	1.80256	0	0.00563952	0.104
Biocarta: PTEN PATHWAY	18	0.747076	1.79717	0.0059761	0.00613135	0.109
Biocarta: IGF1MTOR PATHWAY	19	0.70154	1.79637	0.00384615	0.0061456	0.111
Biocarta: BCR PATHWAY	33	0.683069	1.79421	0	0.00617435	0.114
Biocarta: IL2RB PATHWAY	37	0.656734	1.79111	0.00204499	0.00624303	0.115
Biocarta: HDAC PATHWAY	25	0.66245	1.78913	0.00195695	0.00619083	0.115
Biocarta: IL3 PATHWAY	15	0.708973	1.78761	0.00594059	0.00631939	0.116
Biocarta: PTDINS PATHWAY	23	0.679168	1.78612	0	0.00649293	0.119
Biocarta: ERAD PATHWAY	19	0.677517	1.78016	0.0019084	0.00683677	0.125
Biocarta: HCMV PATHWAY	17	0.723817	1.77773	0.00189394	0.00691375	0.129
Biocarta: MEF2D PATHWAY	18	0.734458	1.76723	0.00193424	0.00761744	0.145
Biocarta: MPR PATHWAY	21	0.650649	1.76698	0.00196078	0.00752155	0.145
Biocarta: IL2 PATHWAY	22	0.695677	1.75467	0.00793651	0.00860378	0.164
Biocarta: RHO PATHWAY	21	0.670091	1.75367	0.00194932	0.00873557	0.168
Biocarta: RAC1 PATHWAY	21	0.676198	1.74949	0.00572519	0.00902994	0.175
Biocarta: CALCINEURIN PATHWAY	18	0.720235	1.74519	0.00387597	0.00940454	0.179
Biocarta: BIOPEPTIDES PATHWAY	29	0.608012	1.74462	0.00790514	0.00933167	0.179
Biocarta: BAD PATHWAY	25	0.613786	1.74024	0.00592885	0.0104509	0.186
Biocarta: TNFR2 PATHWAY	16	0.709802	1.73764	0.00782779	0.0110565	0.189
Biocarta: ALK PATHWAY	37	0.602882	1.73185	0.00790514	0.0119349	0.197
Biocarta: BCELLSURVIVAL PATHWAY	15	0.680973	1.73136	0.0174757	0.0118312	0.198
Biocarta: NFKB PATHWAY	21	0.66695	1.72651	0.0118343	0.0121513	0.203
Biocarta: NDKDYNAMIN PATHWAY	17	0.698577	1.71156	0.00583658	0.0135242	0.222
Biocarta: P53 PATHWAY	16	0.682086	1.71119	0.00397614	0.0133975	0.223
Biocarta: PITX2 PATHWAY	16	0.736222	1.71041	0.0102459	0.0132814	0.225
Biocarta: AKT PATHWAY	22	0.616428	1.70812	0.0117647	0.0133986	0.227
Biocarta: VIP PATHWAY	26	0.637686	1.70692	0.0114723	0.0133888	0.229
Biocarta: CXCR4 PATHWAY	19	0.6768	1.70386	0.00591716	0.0134648	0.23
Biocarta: NFAT PATHWAY	51	0.549111	1.70265	0.00390625	0.0135094	0.233
Biocarta: PAR1 PATHWAY	19	0.67716	1.70107	0.012	0.0134932	0.234
Biocarta: TGFB PATHWAY	19	0.723892	1.69983	0.00788955	0.0135373	0.237
Biocarta: TPO PATHWAY	24	0.628871	1.69242	0.00814664	0.0144203	0.253
Biocarta: HER2 PATHWAY	23	0.622009	1.6892	0.0159681	0.0145918	0.254
Biocarta: TFF PATHWAY	24	0.593568	1.6828	0.0196464	0.0156022	0.265
Biocarta: CDMAC PATHWAY	16	0.658048	1.68048	0.0103734	0.0158048	0.271
Biocarta: PGC1A PATHWAY	15	0.646347	1.68007	0.0117878	0.0156751	0.272
Biocarta: LIS1 PATHWAY	19	0.607883	1.67099	0.00808081	0.0168993	0.288
Biocarta: TCR PATHWAY	44	0.642896	1.66422	0.00603622	0.0181688	0.306
Biocarta: EDG1 PATHWAY	22	0.595996	1.66234	0.0247619	0.0182455	0.311
Biocarta: IL1R PATHWAY	31	0.582363	1.65892	0.0246679	0.0189184	0.314
Biocarta: ARF PATHWAY	17	0.646019	1.6433	0.0157171	0.0214802	0.346
Biocarta: RELA PATHWAY	15	0.668941	1.62801	0.0282828	0.0240277	0.367
Biocarta: GSK3 PATHWAY	20	0.618257	1.62054	0.0417495	0.0257299	0.38
Biocarta: TALL1 PATHWAY	15	0.685885	1.59844	0.0114286	0.0308615	0.417
Biocarta: BARRESTIN SRC PATHWAY	16	0.633941	1.58695	0.00793651	0.0333405	0.439
Biocarta: CTCF PATHWAY	24	0.614632	1.57904	0.0207469	0.0353932	0.458
Biocarta: CARDIACEGF PATHWAY	18	0.574013	1.5784	0.0309478	0.0351735	0.459
Biocarta: HIF PATHWAY	15	0.646876	1.5771	0.0479042	0.0352172	0.46
Biocarta: GCR PATHWAY	17	0.603332	1.57099	0.0253411	0.0365162	0.471
Biocarta: CCR5 PATHWAY	17	0.648805	1.55559	0.0319361	0.0409519	0.503
Biocarta: NOS1 PATHWAY	21	0.553259	1.54797	0.0378072	0.0427061	0.514
Biocarta: NTHI PATHWAY	23	0.592803	1.54682	0.0509804	0.0427502	0.515
Biocarta: SPPA PATHWAY	16	0.603401	1.53286	0.045098	0.0476342	0.543
Biocarta: PDZS PATHWAY	17	0.569931	1.51506	0.0469388	0.0528957	0.572
Biocarta: STATHMIN PATHWAY	20	0.614924	1.48935	0.0741445	0.0620439	0.61
Biocarta: MCALPAIN PATHWAY	19	0.546168	1.48227	0.0603774	0.0641213	0.625
Biocarta: CK1 PATHWAY	16	0.573349	1.46421	0.0664062	0.0705608	0.643
Biocarta: ARENRF2 PATHWAY	20	0.52634	1.45538	0.0871369	0.0740754	0.656
Biocarta: CHREBP PATHWAY	19	0.507926	1.45052	0.0721063	0.0750572	0.659
Biocarta: NKCELLS PATHWAY	20	0.604423	1.43469	0.120079	0.0819602	0.68
Biocarta: PPARA PATHWAY	52	0.417866	1.41218	0.0866142	0.0922022	0.71
Biocarta: MTA3 PATHWAY	18	0.504024	1.39371	0.0796813	0.101577	0.727
Biocarta: SHH PATHWAY	16	0.54633	1.38995	0.107422	0.102998	0.73
Biocarta: TID PATHWAY	19	0.511526	1.33519	0.159184	0.134848	0.793
Biocarta: PROTEASOME PATHWAY	19	0.539761	1.32004	0.194605	0.143298	0.81
Biocarta: AMAN PATHWAY	15	0.501701	1.31742	0.154762	0.144091	0.813
Biocarta: PML PATHWAY	17	0.517164	1.31558	0.174274	0.143886	0.814
Biocarta: IL7 PATHWAY	16	0.579581	1.29256	0.21748	0.157645	0.835
Biocarta: TOB1 PATHWAY	19	0.527464	1.28262	0.220202	0.161901	0.84
Biocarta: GRANULOCYTES PATHWAY	15	0.548805	1.27425	0.227969	0.166174	0.845
Biocarta: IL12 PATHWAY	19	0.533968	1.24115	0.250489	0.190541	0.874
Biocarta: DC PATHWAY	17	0.499019	1.2326	0.255187	0.196146	0.882
Biocarta: NO1 PATHWAY	28	0.407834	1.17811	0.248954	0.237591	0.913
Biocarta: CTLA4 PATHWAY	20	0.554144	1.16383	0.337972	0.247156	0.918
Biocarta: CSK PATHWAY	20	0.513396	1.14444	0.366197	0.260978	0.926
Biocarta: CYTOKINE PATHWAY	19	0.442849	1.14134	0.306584	0.262152	0.931
Biocarta: NO2IL12 PATHWAY	15	0.566438	1.13778	0.361829	0.263522	0.933
Biocarta: NKT PATHWAY	26	0.466937	1.11877	0.376518	0.279377	0.938
Biocarta: INFLAM PATHWAY	27	0.417041	1.07281	0.370833	0.319581	0.952
Biocarta: TH1TH2 PATHWAY	21	0.430015	1.0532	0.423154	0.334594	0.959
Biocarta: IL17 PATHWAY	15	0.468775	1.04834	0.433333	0.337702	0.962
Biocarta: STEM PATHWAY	15	0.421595	1.03306	0.439425	0.349968	0.966
Biocarta: LONGEVITY PATHWAY	15	0.36414	1.0118	0.443763	0.367146	0.969
Biocarta: ERYTH PATHWAY	15	0.375846	0.965558	0.500975	0.410292	0.978
Biocarta: LAIR PATHWAY	17	0.375832	0.946788	0.538012	0.428309	0.982
Biocarta: EICOSANOID PATHWAY	22	0.304354	0.800082	0.6917	0.602737	0.993
